# Supplementary material for: Expanding the Clinical Phenotype of 19q Interstitial Deletions: A New Case with 19q13.32-q13.33 Deletion and Short Review of the Literature
Source: Genes (Basel). 2022 Jan 24;13(2):212. doi: 10.3390/genes13020212 (PMC8872157; doi:10.3390/genes13020212)
Supplement: Supplementary file 1 [file genes-13-00212-s001.zip]

Archive with 1 entries (1 files):
- genes-1459597-supplementary.pdf
